# Supplementary material for: An elevated lipoprotein (a) level, rapid progression, and accumulation of lipidic plaque contents in a deferred coronary artery lesion despite lipid-lowering therapy
Source: Eur Heart J Case Rep. 2025 May 19;9(5):ytaf255. doi: 10.1093/ehjcr/ytaf255 (PMC12120835; doi:10.1093/ehjcr/ytaf255)
Supplement: ytaf255_Supplementary_Data [file ytaf255_supplementary_data.zip]

Archive with 7 entries (7 files):
- Movie I.avi
- Movie II.avi
- Movie III.avi
- Movie IV.avi
- Movie V.avi
- Movie VI.avi
- Supplementary Movie Legends.docx
